# Supplementary material for: A novel phosphocholine‐mimetic inhibits a pro‐inflammatory conformational change in C‐reactive protein
Source: EMBO Mol Med. 2022 Dec 5;15(1):e16236. doi: 10.15252/emmm.202216236 (PMC9832874; doi:10.15252/emmm.202216236)
Supplement: Supplementary file 3 — Table EV1 [file EMMM-15-e16236-s012.xlsx]

## Sheet: Tabelle1
	Table EV1: Interactions of C10M and PC with pCRP.
	pCRP residue	C10M:pCRP complex	PC:pCRP complex
	ASP 60	-	∎
	ASN 61	§, ∎	§, ∎
	LEU 64	∎	∎
	PHE 66	∎	∎
	SER 68	∎	∎
	SER 74	∎	∎
	THR 76	∎	∎
	GLU 81	§ (weak), ∎	⧫, ∎
	GLU 138	∎	∎
	ASP 140	∎	∎
	GLU 147	∎	∎
	GLN 150	§, ∎	§, ∎
	Figure legend:
	The pCRP residues which interact with C10M (this work) and PC (PDB ID:1B09 (Thompson et al, 1999)) are listed. C10M and PC coordinate to the bound calcium cations in the binding site via their phosphonate and phosphate moieties, respectively. There are twenty CRP chains in the C10M:pCRP complex asymmetric unit (i.e. four complete pentamers), each containing two calcium cations and a molecule of C…
