# Supplementary material for: A novel phosphocholine‐mimetic inhibits a pro‐inflammatory conformational change in C‐reactive protein
Source: EMBO Mol Med. 2022 Dec 5;15(1):e16236. doi: 10.15252/emmm.202216236 (PMC9832874; doi:10.15252/emmm.202216236)
Supplement: Supplementary file 4 — Table EV2 [file EMMM-15-e16236-s009.xlsx]

## Sheet: Tabelle1
	Table EV2: Statistics of crystal structure determination of pCRP in complex with C10M.
		C10M:pCRP
	Resolution range	41.54- 3.50 (3.625 - 3.5)
	Space group	P1
	Unit cell (Å, °)	72.57, 98.17, 160.40
		89.09, 89.76, 87.48
	Total reflections	184033 (18530)
	Unique reflections	54137 (5362)
	Multiplicity	3.4 (3.4)
	Completeness (%)	95.90 (96.21)
	Mean I/sigma(I)	4.63 (1.62)
	Wilson B-factor	54.89
	R-merge	0.2831 (0.7759)
	R-meas	0.3384 (0.9233)
	R-pim	0.1827 (0.4939)
	CC1/2	0.947 (0.635)
	CC*	0.986 (0.881)
	Reflections used in refinement	53469 (5360)
	Reflections used for R-free	1989 (202)
	R-work	0.2125 (0.2719)
	R-free	0.2600 (0.3108)
	CC(work)	0.956 (0.873)
	CC(free)	0.887 (0.566)
	Protein residues	4120
	RMS on bonds, (Å)	0.003
	RMS on angles (°)	0.058
	Ramachandran favored (%)	99.43
	Ramachandran allowed (%)	5.76
	Ramachandran outliers (%)	0.81
	Rotamer outliers (%)	0.0
	Clashscore	8.53
	Average B-factor (Å2)	44.40
