# Supplementary material for: A novel phosphocholine‐mimetic inhibits a pro‐inflammatory conformational change in C‐reactive protein
Source: EMBO Mol Med. 2022 Dec 5;15(1):e16236. doi: 10.15252/emmm.202216236 (PMC9832874; doi:10.15252/emmm.202216236)
Supplement: Supplementary file 5 — Source Data for Expanded View [file EMMM-15-e16236-s003.zip]

Archive with 4 entries (4 files):
- Source Data Figure EV2 EMM-2022-16236-v2.xlsx
- __MACOSX/._Source Data Figure EV2 EMM-2022-16236-v2.xlsx
- Source Data Figure EV3 EMM-2022-16236-v2.xlsx
- __MACOSX/._Source Data Figure EV3 EMM-2022-16236-v2.xlsx
