# Supplementary material for: A novel phosphocholine‐mimetic inhibits a pro‐inflammatory conformational change in C‐reactive protein
Source: EMBO Mol Med. 2022 Dec 5;15(1):e16236. doi: 10.15252/emmm.202216236 (PMC9832874; doi:10.15252/emmm.202216236)
Supplement: Supplementary file 5 — Source Data for Expanded View [file EMMM-15-e16236-s003.zip › Source Data Figure EV2 EMM-2022-16236-v2.xlsx]

## Sheet: Figure EV2C
	Figure EV2C. THP-1 adhesion to HUVEC monolayer.
	HUVEC monolayer treated with different isoforms of CRP were incubated with fluorescently-labeled THP-1 cells. After incubation, the monolayer was washed and adherent cells were fixed. THP-1 cells binding to the HUVEC monolayer were then evaluated by automated cell counting in five non-overlapping ROIs at 10x magnification. Graph shows mean ± SEM. P values were calculated with repeated/matched mea…
	Replicate	Control	pCRP	pCRP + Liposomes	pCRP + Liposomes + C10M	Liposomes
	1	86.4	117.52	993	303.4	387.8
	2	72.4	82.32	799.2	284.4	331.6
	3	91.44	73.76	798	299.6	282.2
	4	66.5	110.1	1122	102.3	151.7
	5	66.5	94.5	876.8	193.5	124.7

## Sheet: Figure EV2D
	Figure EV2D. Neutrophils adhesion to HUVEC monolayer.
	HUVEC monolayer treated with different isoforms of CRP were incubated with fluorescently-labeled human neutrophils isolated from whole blood. After incubation, the monolayer was washed and adherent cells were fixed. Neutrophils binding to the HUVEC monolayer were then evaluated by automated cell counting in five non-overlapping ROIs at 10x magnification. Graph shows mean ± SEM. P values were calc…
	Replicate	Control	pCRP	pCRP + Liposomes	pCRP + Liposomes + C10M	Liposomes
	1	144.8	142.2	998.4	183.6	165.4
	2	139.2	172.8	1832.6	342	214
	3	106.2	129.8	1656.2	164.8	83
	4	79	110.4	1663.6	243.2	188.4
	5	117.2	119.6	1479.8	283.2	171.4
