# Supplementary material for: A novel phosphocholine‐mimetic inhibits a pro‐inflammatory conformational change in C‐reactive protein
Source: EMBO Mol Med. 2022 Dec 5;15(1):e16236. doi: 10.15252/emmm.202216236 (PMC9832874; doi:10.15252/emmm.202216236)
Supplement: Supplementary file 5 — Source Data for Expanded View [file EMMM-15-e16236-s003.zip › Source Data Figure EV3 EMM-2022-16236-v2.xlsx]

## Sheet: Figure EV3
	Figure EV3. Phagocytosis of Streptococcus pneumoniae, Escherichia coli, and zymosan by monocytes and neutrophils in whole blood.
	P values were calculated with multiple paired t-tests (assumed Gaussian distribution and equal SDs) and FDR two-stage step-up method of Benjamini, Krieger and Yekutieli (Desired FDR rate of 1%). Biological replicates, n=6 and 3.
	Figure EV3A. C10M treated Streptococcus pneumoniae VS Monocytes
		Replicate 1	Replicate 2	Replicate 3	Replicate 4	Replicate 5	Replicate 6	Replicate 1	Replicate 2	Replicate 3	Replicate 4	Replicate 5	Replicate 6
	Time	Control						C10M Control
	5 min	13.4	11.1	15.1	13.4	17.9	11.7	13.3	8.1	18	10.3	19.7	10.5
	10 min	26.9	17	22.2	20.6	34	19.7	26	25.3	23.3	19.6	41.7	20.5
	15 min	40.9	20.6	26.6	28.5	41.2	30	36.6	27.1	35.7	26.7	40.5	28.1
	20 min	40	20.5	34.2	32.4	36.4	27.1	45.9	27.1	33.5	35.2	52.1	32.5
	Figure EV3B. C10M treated Streptococcus pneumoniae VS Neutrophils
		Replicate 1	Replicate 2	Replicate 3	Replicate 4	Replicate 5	Replicate 6	Replicate 1	Replicate 2	Replicate 3	Replicate 4	Replicate 5	Replicate 6
	Time	Control						C10M Control
	5 min	21.7	22.1	27.1	27.6	22.2	12.9	24.4	18.1	31.3	23.3	23.5	13.1
	10 min	47.7	30.3	39	37.3	42.9	27.3	42.7	43.5	37.8	40.4	50.7	27.8
	15 min	64.8	36.7	47.2	54.1	55.7	46.7	59.1	43.9	58.5	51.7	57.2	44
	20 min	61.2	36.9	60.5	62.3	57	45	66	46.2	60.4	62.9	72.9	47.5
	Figure EV3C. C10M treated Escherichia coli VS Monocytes
		Replicate 1	Replicate 2	Replicate 3	Replicate 1	Replicate 2	Replicate 3
	Time	Control			pCRP
	5 min	22.2	21.5	26.7	33.7	22.5	27.5
	10 min	40.6	39	42.9	41	35.5	39
	15 min	42.6	37.3	59.4	44.3	38.5	59.5
	20 min	58.2	42.7	58.8	62.8	39	59.4
	Figure EV3D. C10M treated Escherichia coli VS Neutrophils
		Replicate 1	Replicate 2	Replicate 3	Replicate 1	Replicate 2	Replicate 3
	Time	Control			pCRP
	5 min	33.7	28.6	34.2	50.1	28.7	33.1
	10 min	50.7	47.6	49	49.4	42.9	46.3
	15 min	51.5	46.2	74.6	56.6	51.2	73.4
	20 min	78.6	57.8	71.4	84	54.3	74.3
	Figure EV3E. C10M treated zymosan VS Monocytes
		Replicate 1	Replicate 2	Replicate 3	Replicate 1	Replicate 2	Replicate 3
	Time	Control			pCRP
	5 min	24.4	22.7	27.4	23.6	25.2	26
	10 min	29.9	30.6	35.1	39.6	36.7	41.2
	15 min	43.2	37.7	42.3	43	44.1	49.1
	20 min	50.9	43.4	49.6	40.4	48.3	52.5
	Figure EV3F. C10M treated zymosan VS Neutrophils
		Replicate 1	Replicate 2	Replicate 3	Replicate 1	Replicate 2	Replicate 3
	Time	Control			pCRP
	5 min	48.1	49.1	60.4	49.7	58.9	56.1
	10 min	62.9	60.8	60.6	69.7	74	72
	15 min	77.8	75.2	67.9	82.8	78.3	74.3
	20 min	82.1	77.4	72.4	66.5	82.6	77.7
