# Supplementary material for: A novel phosphocholine‐mimetic inhibits a pro‐inflammatory conformational change in C‐reactive protein
Source: EMBO Mol Med. 2022 Dec 5;15(1):e16236. doi: 10.15252/emmm.202216236 (PMC9832874; doi:10.15252/emmm.202216236)
Supplement: Supplementary file 7 — Source Data for Figure 1 [file EMMM-15-e16236-s010.xlsx]

## Sheet: Figure 1B
	Figure 1B. pCRP binding to immobilized PC beads.
	C10M reduces binding of pCRP to immobilized PC. pCRP was incubated with p-aminophenyl phosphoryl choline agarose beads under binding conditions with and without C10M. Porous solid column chromatography was then used to evaluate the binding capacity of pCRP to PC. Biological replicates, n=3, mean ± SEM. P value was calculated with Student‘s t-test.
	Replicate	Control	C10M
	1	194	58.8
	2	162	44
	3	186	48
