# Supplementary material for: A novel phosphocholine‐mimetic inhibits a pro‐inflammatory conformational change in C‐reactive protein
Source: EMBO Mol Med. 2022 Dec 5;15(1):e16236. doi: 10.15252/emmm.202216236 (PMC9832874; doi:10.15252/emmm.202216236)
Supplement: Supplementary file 8 — Source Data for Figure 2 [file EMMM-15-e16236-s004.xlsx]

## Sheet: Figure 2A
	Figure 2A. Flow cytometry of pCRP-Atto 594 binding to activated platelets.
	Flow cytometry was used to determine binding of pCRP to activated platelets. P-selectin positive platelets were analyzed for CRP-Atto 594 fluorescence (median fluorescence intensity given below). Platelets were incubated without labeled CRP (control), and with labeled CRP (50 μg/ml) ± C10M. Results are displayed as mean ± SEM. P values were calculated with ANOVA (no matching, assumed Gaussian dis…
	Replicate	Control	CRP-Atto 594	CRP-Atto 594 + C10M
	1	3.42	3596	415
	2	4.11	3860	438
	3	4.15	3166	420

## Sheet: Figure 2D
	Figure 2D. Semi-quantitative assessment of pCRP detected by Western blots.
	Densitometric quantification of protein bands of Western blots (biological replicates, n=3) from Western blots of CRP binding to activated platelets. Washed human platelets were incubated with pCRP and pCRP+C10M, respectively, lysed and separated on SDS-PAGE. P value was calculated by Student’s t-test.
	Replicate	CRP	CRP + C10M
	1	22755	1394
	2	14982	1281
	3	20553	1200
