# Supplementary material for: A novel phosphocholine‐mimetic inhibits a pro‐inflammatory conformational change in C‐reactive protein
Source: EMBO Mol Med. 2022 Dec 5;15(1):e16236. doi: 10.15252/emmm.202216236 (PMC9832874; doi:10.15252/emmm.202216236)
Supplement: Supplementary file 9 — Source Data for Figure 3 [file EMMM-15-e16236-s006.xlsx]

## Sheet: Figure 3B
	Figure 3B. Platelet-monocyte-aggregates detected by flow cytometry (pCRP)
	Whole blood samples stimulated with 50 μg/ml pCRP were analyzed by flow cytometry. Double positive events (CD62P and CD14) were identified as platelet-monocyte complexes. Incubation was stopped at indicated time points. Displayed are mean ± SEM. P values were calculated with matched ANOVA (assuemed Gaussian distribution, rejected sphericity) and Tukey’s post hoc test. Biological replicates, n=6.
	Replicate	Control	15min	30min	45 min	60min	90min	120 min
	1	100	114	114	107	107	93	125.6
	2	100	58.3	41.7	40.6	46.9	50.5	94.3
	3	100	96.8	100	99.2	100	99.2	99.2
	4	100	57	65.2	68.1	57	75.6	74.1
	5	100	101.1	113.1	125.7	104.6	173.7	105.1
	6	100	106	80.2	101.7	100	130.2	100

## Sheet: Figure 3C
	Figure 3C. Platelet-monocyte-aggregates detected by flow cytometry (mCRP)
	Whole blood samples stimulated with 50 μg/ml mCRP were analyzed by flow cytometry. Double positive events (CD62P and CD14) were identified as platelet-monocyte complexes. Incubation was stopped at indicated time points. Displayed are mean ± SEM. P values were calculated with matched ANOVA (assuemed Gaussian distribution, rejected sphericity) and Tukey’s post hoc test. Biological replicates, n=6.
	Replicate	Control	15min	30min	45 min	60min	90min	120 min
	1	100	122.7	149.8	159.2	190.6	197.8	244.6
	2	100	100	197.8	174.2	141.2	167.6	227.8
	3	100	96.8	208.3	199.4	136.9	154.8	347.8
	4	100	103.2	107.3	258.1	289.5	339.5	336.3
	5	100	106.1	131.5	159.1	116.6	224.3	382.3
	6	100	98.4	147.9	147.6	184.1	242.8	176.8

## Sheet: Figure 3D
	Figure 3D. Monocyte adhesion to fibrinogen.
	Static adhesion of monocytes to fibrinogen. Purified monocytes (3 x 10^6/ml) were stimulated with 50 μg/ml pCRP and 20 μM ADP and allowed to adhere for 35 min. ADP was used to activate supplemented platelets. Monocyte adhesion was quantified by calorimetric method; absorbance measured after 30 min. Results are shown as mean ± SEM. P values were calculated using repeated/matched measured data ANOV…
	Replicate	Control	pCRP	ADP	pCRP + ADP	pCRP + ADP + C10M
	1	100.65	112.018	116.47	151.83	135.21
	2	99.5104	119.515	118.748	152.101	125.25
	3	100.048	121.573	119.259	160.596	130.54
	4	99.6047	105	120.943	142.754	127
	5	98.6153	102	137.514	157.226	130

## Sheet: Figure 3E
	Figure 3E. Intracellular staining-flow cytometry for TNF, IL1b, IL6 in monocytes.
	Expression of TNF, IL-1β and IL-6 in monocytes analyzed by flow cytometry. P values were calculated with ANOVA (assumed Gaussian distribution and equal SDs) and Tukey’s post-hoc test. Biological replicates, n=6 (IL-6), n=5 (TNF) and n=4 (IL-1β), respectively, bars indicate mean ± SEM.
	TNF
	Replicate	Control	pCRP	ADP	pCRP+ADP	pCRP+ADP+C10M
	1	100	135.526	698.684	880.263	626.316
	2	100	158.065	800	919.355	780.645
	3	100	159.091	806.061	1012.12	839.394
	4	100	108.989	783.146	789.888	776.404
	5	100	116.456	874.684	1025.32	889.873
	IL1b
	Replicate	Control	pCRP	ADP	pCRP+ADP	pCRP+ADP+C10M
	1	100	253.846	1407.69	2146.15	1384.62
	2	100	150	1004.55	1672.73	863.636
	3	100	237.5	1231.25	1893.75	1137.5
	4	100	185.714	1100	2314.29	1321.43
	5	100	117.647	917.647	1923.53	917.647
	6	100	185.714	1071.43	1738.1	1190.48
	IL6
	Replicate	Control	ADP	pCRP	pCRP+ADP	pCRP+ADP+C10M
	1	100	142.105	313.514	718.421	154.054
	2	100	127.027	353.514	715.789	116.216
	3	100	221.622	232.234	605.405	135.135
	4	100	168.243	213.514	708.108	289.189
