# Supplementary material for: A novel phosphocholine‐mimetic inhibits a pro‐inflammatory conformational change in C‐reactive protein
Source: EMBO Mol Med. 2022 Dec 5;15(1):e16236. doi: 10.15252/emmm.202216236 (PMC9832874; doi:10.15252/emmm.202216236)
Supplement: Supplementary file 10 — Source Data for Figure 4 [file EMMM-15-e16236-s013.xlsx]

## Sheet: Figure 4B
	Figure 4B. ICAM-1 expression in HUVEC.
	Quantification of ICAM-1 expression on pCRP*/mCRP-activated HUVECs. ICAM-1 expression were measured by flow cytometry. Mean fluorescence intensity (MFI) results in flow cytometry are shown with results normalized to control, mean ± SEM. P values were calculated with ANOVA (no matching, assumed Gaussian distribution and equal SDs) and Tukey’s post-hoc test. Biological replicates, n=4.
	Replicate	Control	pCRP	ADP	pCRP + ADP	pCRP + ADP + C10M
	1	50.6667	47.7714	191.447	596.053	268.421
	2	50.6667	50.6667	132.237	453.947	292.105
	3	50.6667	48.9492	197.368	451.974	313.816
	4	50.6667	48.1749	145.127	502.201	270.221

## Sheet: Figure 4C
	Figure 4B. VCAM-1 expression in HUVEC.
	Quantification of VCAM-1 expression on pCRP*/mCRP-activated HUVECs. VCAM-1 expression were measured by flow cytometry. Mean fluorescence intensity (MFI) results in flow cytometry are shown with results normalized to control, mean ± SEM. P values were calculated with ANOVA (no matching, assumed Gaussian distribution and equal SDs) and Tukey’s post-hoc test. Biological replicates, n=4.
	Replicate	Control	pCRP	ADP	pCRP + ADP	pCRP + ADP + C10M
	1	34.3333	29.8316	122.33	413.592	224.272
	2	34.3333	34.9576	110.68	291.262	244.66
	3	34.3333	28.9157	133.981	314.563	297.087
	4	34.3333	30.786	138.122	365.563	211.531

## Sheet: Figure 4D
	Figure 4D. CD11b expression in human neutrophils.
	Expression of CD11b in neutrophils was accessed by flow cytometry as described previously (Kiefer et al, 2021). Shown are scatter plots of MFI results in flow cytometry with results normalized to control, mean ± SEM. P values were calculated with matched measured data ANOVA (assumed Gaussian distribution) and rejected sphericity/equal variability of differences and Tukey’s post-hoc test. Biologic…
	Replicate	Control	pCRP	ADP	ADP+pCRP	ADP+pCRP+C10M
	1	100	103.9	305.8	1046.1	682.5
	2	100	190.7	323.2	1091.4	621.9
	3	100	103.1	361.1	1003.1	552.8
	4	100	114.9	384.2	939.6	553.6

## Sheet: Figure 4E
	Figure 4E. CD11b expression in human classical monocytes.
	Expression of CD11b in CD14+ monocytes was accessed by flow cytometry as described previously (Kiefer et al, 2021). Shown are scatter plots of MFI results in flow cytometry with results normalized to control, mean ± SEM. P values were calculated with matched measured data ANOVA (assumed Gaussian distribution) and rejected sphericity/equal variability of differences and Tukey’s post-hoc test. Biol…
	Replicate	Control	pCRP	ADP	ADP+pCRP	ADP+pCRP+C10M
	1	100	103.6	467	1156.3	949.1
	2	100	231.2	501.8	1211.9	892.7
	3	100	99.6	434.4	742.7	574
	4	100	124.5	429.2	697.2	575

## Sheet: Figure 4F
	Figure 4F. ROS expression in human classical monocytes.
	ROS generation in whole blood detected in CD14+ monocytes by redox-indicator DHE. Blood samples incubated for 3 hours at 37 °C, 5% CO2 with 50 µg/ml pCRP and mCRP, 20 µM ADP and C10M, respectively. Control was left unstimulated and mCRP served as positive control (Thiele et al, 2018). Shown are MFI results with results normalized to control, mean ± SEM. P values were calculated with repeated/matc…
	Replicate	Control	ADP+CRP	ADP+CRP+C10M	mCRP	pCRP	ADP
	1	100	1190	423.333	742.105	166.667	280
	2	100	555	145	655.263	150	237.5
	3	100	1415	88.8889	866.667	197.5	47.0588
	4	100	983.871	406.452	605.667	251.613	522.581
	5	100	622.222	64.7059	893.667	152.941	188.889
	6	100	1022.5	247.059	1508.82	455.556	700

## Sheet: Figure 4G
	Figure 4G. ROS expression in human neutrophils.
	ROS generation in whole blood detected in neutrophils by redox-indicator DHE. Blood samples incubated for 3 hours at 37 °C, 5% CO2 with 50 µg/ml pCRP and mCRP, 20 µM ADP and C10M, respectively. Control was left unstimulated and mCRP served as positive control (Thiele et al, 2018). Shown are MFI results with results normalized to control, mean ± SEM. P values were calculated with repeated/matched …
	Replicate	Control	ADP+CRP	ADP+CRP+C10M	mCRP	pCRP	ADP
	1	100	1252.63	489.474	698.345	213.158	415.789
	2	100	743.75	183.333	654.054	158.333	245.833
	3	100	1243.24	158.824	828.302	254.054	94.1176
	4	100	942.424	433.333	1194.12	269.697	478.788
	5	100	805.556	177.778	855.302	200	200
	6	100	959.459	435.294	586.486	300	729.73

## Sheet: Figure 4H
	Figure 4H. NET formation in isolated human neutrophils detected by confocal immunofluorescence microscopy.
	Isolated neutrophils incubated for 3 hours at 37 °C, 5% CO2 with 100 µg/ml pCRP with and without PC:LPC liposomes (LP) and C10M, respectively. Control was left unstimulated and 100 nM PMA served as positive control. Cells were washed, fixed and stained and analyzed by confocal microscopy. Results are given as a ratio of NETing cells/all cells per ROI (=%), with mean ± SEM. P values were calculate…
	Replicate	Control	PMA	pCRP + LP	pCRP + LP + C10M	pCRP	LP
	1	1	55	42	11	5	6
	2	2	61	38	10	5	3
	3	0	52	42	7	3	11
