# Supplementary material for: A novel phosphocholine‐mimetic inhibits a pro‐inflammatory conformational change in C‐reactive protein
Source: EMBO Mol Med. 2022 Dec 5;15(1):e16236. doi: 10.15252/emmm.202216236 (PMC9832874; doi:10.15252/emmm.202216236)
Supplement: Supplementary file 11 — Source Data for Figure 5 [file EMMM-15-e16236-s011.xlsx]

## Sheet: Figure 5B
	Figure 5B. Mass spectrometry of renal excretion of C10M
	Detection of C10M by mass spectrometry in rat urine. Renal excretion of C10M detected by mass spectrometry in three rats (biological replicates, n=3) intravenously injected with C10M. Urine samples were collected at the indicated timepoints. 80% of the applied C10M mass was excreted after 90 min
	Time in min	animal 1	animal 2	animal 3
	15	36.6161	36.7058	34.0789
	30	13.7748	13.3875	13.1025
	45	3.51604	3.52501	3.62481
	60	2.05668	2.17464	2.03264
	90	1.4085	1.35316	1.39093

## Sheet: Figure 5E
	Figure 5E. Blood urea nitrogen measurements in rats in renal IRI model.
	Blood urea nitrogen was measured as surrogate marker for the excretion function of the kidney. Blood samples were taken before the surgical procedure (preoperative) and 24 hours after the procedure (harvest). Statistical analysis was performed with two-way ANOVA and Sidak’s post-hoc test. Effect was compared within each row, columns were compared (mean of preoperative vs preoperative, mean of har…
		animal 1	animal 2	animal 3	animal 4	animal 5	animal 6
		CRP sham
	preoperative	19	16	31	26	32	34
	harvest	24.4	26.5	33	37	23.5	25.6
		IRI
	preoperative	17.5	32	31.5	19	29	33
	harvest	45.7	43.1	42.8	39.1	35	47.5
		IRI + pCRP
	preoperative	28	19	26	36	35	34.2
	harvest	50	63.1	52	45.6	62.5	63.4
		IRI + pCRP + C10M
	preoperative	35	16	28	30	23.4	25.1
	harvest	32	42	48	37	45	44
		IRI + C10M
	preoperative	23.2	16	24.5	32	25.2	22
	harvest	32.5	38.9	39	43	45	42

## Sheet: Figure 5F
	Figure 5F. Immunohistochemistry for CD68 cells in I/R-injured kidneys (rat model).
	Immunohistochemical detection of transmigrated CD68+ cells in IRI kidneys. Quantification of immunohistochemical results is shown as mean ± SEM. Presented are mean cell counts per ROI in each animal. P values were calculated with ANOVA (no matching/pairing; assumed Gaussian distribution and equal SDs) and Tukey’s post-hoc test. Biological replicates, n=6.
	Replicate	IRI	IRI + pCRP	IRI + pCRP + C10M	IRI + C10M
	animal 1 of each group	17.75	30.5	15.25	19.5
	animal 2 of each group	19.25	33.25	24	11.5
	animal 3 of each group	17.75	23.5	17.5	18.25
	animal 4 of each group	19	43	26.25	17
	animal 5 of each group	15.5	28.75	16.5	19.5
	animal 6 of each group	20	30.75	15.75	15

## Sheet: Figure 5G
	Figure 5G. PAS staining in I/R-injured kidneys (rat model).
	The tubulointerstitial injury was quantified by the loss of tubular brush border and by cast formation following an established protocol (Megyesi et al, 1998, 2001). Quantification of immunohistochemical results is shown as mean ± SEM. Presented are mean cell counts per ROI in each animal. P values were calculated with ANOVA (no matching/pairing; assumed Gaussian distribution and equal SDs) and T…
	Replicate	IRI	IRI + pCRP	IRI + pCRP + C10M	IRI + C10M
	animal 1 of each group	1.8	2.62333	2.08667	1.71667
	animal 2 of each group	1.74667	2.79	2.31667	1.69333
	animal 3 of each group	1.95	2.98667	2.44424	2.06333
	animal 4 of each group	1.93	2.68333	2.25333	2.03
	animal 5 of each group	1.98	2.59333	2.02667	2.09667
	animal 6 of each group	2.37667	2.93333	1.90667	2.08667
