# Supplementary material for: A novel phosphocholine‐mimetic inhibits a pro‐inflammatory conformational change in C‐reactive protein
Source: EMBO Mol Med. 2022 Dec 5;15(1):e16236. doi: 10.15252/emmm.202216236 (PMC9832874; doi:10.15252/emmm.202216236)
Supplement: Supplementary file 12 — Source Data for Figure 6 [file EMMM-15-e16236-s014.xlsx]

## Sheet: Figure 6B
	Figure 5G. PAS staining in I/R-injured kidneys (rat model).
	Kaplan-Meier plots for control, pCRP, and pCRP+C10M (left) and C10M vs control (right) treatment for total allograft survival with and without CRP ± C10M. Kaplan-Meier curves for different treatments were compared by Mantel-Cox log-rank test. "1" indicate the rejection of the hind limb allograft. Rats were monitored every 8 hours (= 0.33 days). Biological replicates, n=4 per group.
	Days	Control	pCRP	pCRP + C10M		Days	Control	C10M Control
	0.33					0.33
	0.66					0.66
	1					1
	1.33					1.33
	1.66					1.66
	2					2
	2.33					2.33
	2.66					2.66
	3					3
	3.33					3.33
	3.66					3.66
	4					4
	4.33		1			4.33
	4.66		1			4.66
	5		1			5
	5.33		1			5.33
	5.66					5.66
	6					6
	6.33					6.33
	6.66					6.66
	7			1		7		1
	7			1		7.33	1	1
	7.33	1		1		7.66	1	1
	7.66	1				8	1
	8	1		1		8.33	1	1
	8.33	1				8.66
	8.66					9
	9
