# Supplementary material for: A novel phosphocholine‐mimetic inhibits a pro‐inflammatory conformational change in C‐reactive protein
Source: EMBO Mol Med. 2022 Dec 5;15(1):e16236. doi: 10.15252/emmm.202216236 (PMC9832874; doi:10.15252/emmm.202216236)
Supplement: Supplementary file 13 — Source Data for Figure 7 [file EMMM-15-e16236-s002.xlsx]

## Sheet: Figure 7
	Figure 7. Phagocytosis of Streptococcus pneumoniae, Escherichia coli, and zymosan by monocytes and neutrophils in whole blood.
	P values were calculated with multiple paired t-tests (assumed Gaussian distribution and equal SDs) and FDR two-stage step-up method of Benjamini, Krieger and Yekutieli (Desired FDR rate of 1%). Biological replicates, n=3-5.
	Figure 7A. pCRP treated Streptococcus pneumoniae VS Monocytes
		Replicate 1	Replicate 2	Replicate 3	Replicate 4	Replicate 1	Replicate 2	Replicate 3	Replicate 4
	Time	Control				pCRP
	5 min	13.4	14.2	15.2	17.5	14.6	21.9	18.9	18.5
	10 min	20.9	24.2	30.8	21.7	31.5	32.9	39.5	30.2
	15 min	33.6	32	40.7	32.1	36.7	45.5	41	43.5
	20 min	43.3	46.5	39.6	28.6	49.2	52	49.4	37.8
	Figure 7B. pCRP treated Escherichia coli VS Monocytes
		Replicate 1	Replicate 2	Replicate 3	Replicate 1	Replicate 2	Replicate 3
	Time	Control			pCRP
	5 min	26.8	29.1	30.1	24	25	26.8
	10 min	34.4	50.4	45.1	33.6	37.5	57.6
	15 min	45.1	52.2	58.4	44.7	45.4	59.9
	20 min	48	58.8	57.6	42.5	59.8	57.3
	Figure 7C. pCRP treated Zymosan VS Monocytes
		Replicate 1	Replicate 2	Replicate 3	Replicate 4	Replicate 5	Replicate 1	Replicate 2	Replicate 3	Replicate 4	Replicate 5
	Time	Control					pCRP
	5 min	16.8	10.8	16.2	33.2	25	29.4	10.9	32.1	43.6	24.3
	10 min	34.7	26.4	22	40.9	33.9	37	36.9	41.7	43.5	39.7
	15 min	36.3	32.2	32.8	46.7	29.2	38.9	57.7	51.6	50.1	39.5
	20 min	43.2	33	51.4	48.6	35.7	48.7	47.4	64.5	60.2	57.1
	Figure 7D. pCRP + C10M treated Streptococcus pneumoniae VS Monocytes
		Replicate 1	Replicate 2	Replicate 3	Replicate 4	Replicate 1	Replicate 2	Replicate 3	Replicate 4
	Time	Control				pCRP + C10M
	5 min	12.4	14.3	19.4	18.8	11.9	14.3	21.1	22.7
	10 min	29.1	25	33.5	27.4	26.4	23.1	33.6	42.3
	15 min	32.1	23	28.8	45.9	38.8	24.8	32.8	51
	20 min	30.4	33.7	33	37.1	38.1	29.7	38	54.3
	Figure 7E. pCRP + C10M treated Escherichia coli VS Monocytes
		Replicate 1	Replicate 2	Replicate 3	Replicate 1	Replicate 2	Replicate 3
	Time	Control			pCRP + C10M
	5 min	22.2	21.5	26.7	33.7	22.5	27.5
	10 min	40.6	39	42.9	41	35.5	39
	15 min	42.6	37.3	59.4	44.3	38.5	59.5
	20 min	58.2	42.7	58.8	62.8	39	59.4
	Figure 7F. pCRP + C10M treated zymosan VS Monocytes
		Replicate 1	Replicate 2	Replicate 3	Replicate 4	Replicate 1	Replicate 2	Replicate 3	Replicate 4
	Time	Control				pCRP + C10M
	5 min	23.5	27.5	29.4	21.6	29.9	24.3	31.4	16.5
	10 min	41.5	36.1	41.4	21.7	42.4	38.4	48.7	40.3
	15 min	40.9	38.3	44.2	36.3	42.1	46.4	49.8	49.9
	20 min	44.4	45.8	52.4	39.1	51.1	49.6	52.5	54.2
	Figure 7G. pCRP treated Streptococcus pneumoniae VS Neutrophils
		Replicate 1	Replicate 2	Replicate 3	Replicate 4	Replicate 1	Replicate 2	Replicate 3	Replicate 4
	Time	Control				pCRP
	5 min	22.9	25.7	26.9	27.8	26	35.9	31.8	27.5
	10 min	34.8	39	49.3	37.1	52	53.7	58.8	58.5
	15 min	55.4	56	62.4	56.6	56	70.9	61.3	74.9
	20 min	64.2	70.6	64.4	42.7	77.3	78.6	73.2	59.8
	Figure 7H. pCRP treated Escherichia coli VS Neutrophils
		Replicate 1	Replicate 2	Replicate 3	Replicate 1	Replicate 2	Replicate 3
	Time	Control			pCRP
	5 min	36.5	43	39.6	31.3	35.1	37.4
	10 min	40.3	64.5	57.6	38.9	47.6	68.5
	15 min	56.2	65.8	68.7	55	58.6	72.6
	20 min	59.4	77.4	66.8	53.7	78.2	68.1
	Figure 7I. pCRP treated zymosan VS Neutrophils
		Replicate 1	Replicate 2	Replicate 3	Replicate 4	Replicate 5	Replicate 1	Replicate 2	Replicate 3	Replicate 4	Replicate 5
	Time	Control					pCRP
	5 min	45.5	27.6	49	58.4	38.9	67.2	22.3	58	70.6	46.9
	10 min	72.2	50.8	54.9	77	71.7	74.3	68	75.2	76.6	75.2
	15 min	68.3	60.4	64.5	82.8	70.5	74.1	82.3	79.1	83.5	77.9
	20 min	75.6	62.2	76.6	80.5	70.7	75.6	69.6	86.5	86	88.9
	Figure 7J. pCRP + C10M treated Streptococcus pneumoniae VS Neutrophils
		Replicate 1	Replicate 2	Replicate 3	Replicate 4	Replicate 1	Replicate 2	Replicate 3	Replicate 4
	Time	Control				pCRP + C10M
	5 min	23.4	23.9	34.7	26.3	24.6	26.8	42.2	35.1
	10 min	49.4	39.1	57.5	48.7	47.7	41.9	60.7	43.9
	15 min	55	35.7	51	45.9	70	43.1	60.8	52.5
	20 min	48	47.6	59.3	50.1	64	50.7	65.4	47.4
	Figure 7K. pCRP + C10M treated Escherichia coli VS Neutrophils
		Replicate 1	Replicate 2	Replicate 3	Replicate 1	Replicate 2	Replicate 3
	Time	Control			pCRP + C10M
	5 min	33.7	28.6	34.2	50.1	28.7	33.1
	10 min	50.7	47.6	49	49.4	42.9	46.3
	15 min	51.5	46.2	74.6	56.6	51.2	73.4
	20 min	78.6	57.8	71.4	84	54.3	74.3
	Figure 7L. pCRP + C10M treated zymosan VS Neutrophils
		Replicate 1	Replicate 2	Replicate 3	Replicate 4	Replicate 1	Replicate 2	Replicate 3	Replicate 4
	Time	Control				pCRP + C10M
	5 min	69.1	69.5	67	49.1	72	67.6	69.4	40.6
	10 min	82	82.1	67.7	40.2	83.1	86.4	83.5	75.3
	15 min	84.3	80.3	73.1	72.2	82.8	89.7	81.6	80.9
	20 min	85.9	83.6	75.4	72.8	89	88.8	84.5	89.2
